# Supplementary material for: Normative Reference Values of the Tibial Nerve in Healthy Individuals Using Ultrasonography: A Systematic Review and Meta-Analysis
Source: J Clin Med. 2023 Sep 25;12(19):6186. doi: 10.3390/jcm12196186 (PMC10573196; doi:10.3390/jcm12196186)
Supplement: Supplementary file 1 [file jcm-12-06186-s001.zip]

Archive with 6 entries (6 files):
- Figure S1.jpg
- Figure S2.jpg
- Figure S3.jpg
- Figure S4.jpg
- File S1.xlsx
- __MACOSX/._File S1.xlsx
