# Supplementary material for: Normative Reference Values of the Tibial Nerve in Healthy Individuals Using Ultrasonography: A Systematic Review and Meta-Analysis
Source: J Clin Med. 2023 Sep 25;12(19):6186. doi: 10.3390/jcm12196186 (PMC10573196; doi:10.3390/jcm12196186)
Supplement: Supplementary file 1 [file jcm-12-06186-s001.zip › File S1.xlsx]

## Sheet: Studies characteristics
Study	Device information	Location	Laterality	Observer information
Bae and An [23]	6 to 18 MHz linear array transducer (ACUSON S2000, Siemens Medical Solutions)	7 cm proximal to the medial malleolus	Unilaterally (right side)	A single neurologist with 4 years of experience in diagnostic neuromuscular ultrasound
Bedewi et al. [24]	Philips ultrasound diagnostic scanner, (Epic 7 version 1.5,	Posterior aspect of popliteal fossa and ankle (posterior to medial malleolus)	Bilaterally	A radiologist with 10 years of experience and another examiner with 3 years of experience in neurosonography
Bedewi et al. [25]	Philips ultrasound diagnostic scanner, (Epic 7 version 1.5,	Postero-inferior to the medial malleoulus	Bilaterally	A radiologist with 19 years of experience and a revision by a neurologist with 10 years experience
	Ultrasound system: Philips) using a L18-5 MHZ linear transducer
Boehm et al. [26]	18 to 5MHz linear-array transducer (Aixplorer; Mach 30, Aix enProvence)	Ankle (at the level of the medial malleolus)	Unilaterally (left)	Two examiners who are both neurologists and clinical neurophysiologists
Borire et al. [27]	Ultrasound with an adjustable 10 to 18‐MHz linear array transducer	5 cm proximal to the medial	No information	Sonographer and electrophysiologist
	(Esaote)	malleolus
Boyd and Dilley [28]	Ultrasound machine with a 10-MHZ, 50-mm linear-array transducer (SIUI CTS-5500; Shantou Institute of Ultrasonic Instruments Co., Ltd.)	Ankle (at the level of the medial malleolus)	Unilaterally (right side)	No information
Breiner et al. [29]	General Electric LOGIQ S7 high-resolution ultrasound machine using a broad-spectrum linear transducer (frequency range 5-15 MHz)	Ankle (at the level of the medial malleolus)	Unilaterally (left side)	Physicians with experience in neuromuscular ultrasound
Cartwright et al. [16]	15-MHz linear array transducer (HDI 5000; Philips Medical Systems)	At the ankle	Bilaterally	Four ultrasonographers with at least one year of neuromuscular ultrasound (2 of them are neurologists)
Cartwright et al. [14]	Biosound MyLab 25 (Esaote Group) with an 18-MHZ linear-array transducer	Tibial nerve (Knee and ankle)	Unilaterally	Two investigators
Chen et al. [30]	Ultrasound machine with a 4–15 MHz linear array transducer (Aixplorer; SuperSonic Imagine, Aix en Provence)	4 cm proximal to the medial malleolus	Unilaterally (right side)	An ultrasound physician with more than three years of experience
Dikici et al. [31]	Ultrasound machine with a 4–15-MHz linear-array transducer (Aixplorer; SuperSonic Imagine)	4 cm proximal to the medial malleolus	Bilaterally	A radiologist with 15 years of experience in ultrasound and 5 years of experience in elastographic studies
Druzhinin et al. [13]	15- to 8-MHz linear array transducer	In the midline of the popliteal fossa or 1-2 cm distal to it	Bilaterally	Two physicians experienced in nerve ultrasound
Fantino et al. [32]	Logic E9 unit (General Electric Healthcare) using a golf club-like 18 MHz probe	Tibial nerve (10 cm above the tarsal tunnel)	Bilaterally	An observer with 20 years experience in musculoskeletal ultrasound
Elfattah Hassan Gadalla et al. [33]	Linear probe using Toshiba Aplio 500 7–14 MHz frequency of	Tibial nerve (right 4 cm proximal to mm)	Bilaterally	No information
Garg et al. [34]	MyLabTM Alpha ultrasound machine with a 3–11 MHz broadband linear array transducer (AL2442)	Popliteal fossa and 1 cm proximal to the medial	No information	A single observer who was blinded to the diagnosis
		malleolus
Goyal et al. [35]	High-frequency linear transducer of 5–17 MHz using a Philips iU22 ultrasound machine (Philips)	3 cm proximal to the medial malleolus	Bilaterally	Two general radiologists with 20 years and 3 years of experience.
Grimm et al. [36]	High frequency 14MHz probe real-time linear array scanner (ZONARE Ultrasound systems)	At the level medial malleolus	Bilaterally	Two examiners
Grimm et al. [36]	High frequency 14 MHz probe real-time linear array scanner (ZONARE Ultrasound systems, Mountain View)	Popliteal fossa and at medial malleolus	Bilaterally	Two examiners (blinded)
Grimm et al. [37]	High-resolution probe (14 MHz, linear array, Mindray T7, Ultrasound systems)	At the ankle beneath the vascular arcade	Unilaterally (right side)	Two examiners with calculation of intraclass correlation coefficient
He et al. [38]	4–15 MHz linear-array transducer (Aixplorer; SuperSonic Imagine, Les Jardins de la Duranne, Aix enProvence)	3 cm proximal to the medial malleolus	Bilaterally	No information
Hobbelink et al. [39]	General Electric (Fairfield, CT) BT12 LOGIQ-e imaging system with a high-frequency (8–18 MHz) hockey stick transducer	Proximal to the medial	Unilaterally (left or right side)	One ultrasonographer
		malleolus
Hooper et al. [40]	Ultrasound scanner (Philips HDI 5000; Advanced Technology Laboratories and a 5–12-MHZ linear- array transducer	At the level medial malleolus	Unilaterally (right side)	No information. The CSA was later evaluated by one of the authors.
Ibrahim [41]	Logic P9 (GE healthcare medical system) with high frequency linear transducer L3-12 (12-MHz)	3 cm proximal to the medial malleolus	Bilaterally	A radiologist with 15 years experience
Ishibashi et al. [4]	High-resolution ultrasonography equipped with an 18.0-MHz linear array probe (HIVISION Ascendus; Hitachi Medical)	3 cm proximal to the cephalad border of the medial	No information	No information
		malleolus
Issar et al. [42]	MyLabOne system with	5 cm proximal to the medial malleolus	No information	Average number taken from two observers
	a 10–18 MHz linear probe (Esaote)
Ito et al. [43]	7.5-MHz lineararray	2 cm proximal to the top of the medial malleolus	No information	An experienced neurologist
	transducer (PLN-703AT probe, SSA-390A machine, Toshiba)
Jain et al. [44]	Voluson-730 Expert, GE medical, with broadband frequency of 10–14 MHz; CD frequency of 6–13 MHz and linear array transducer	Proximal to the medial	No information	An independent radiographer
		malleolus
Jang et al. [45]	5–12 MHz linear array transducer (HD15 system, Philips Ultrasound)	Popliteal fossa and 7 cm proximal to the medial malleolus	No information	A neurologist with formal musculoskeletal ultrasound training and 5 years of experience
Kang et al. [5]	HD15 ultrasound system (Philips Ultrasound Inc.) using a 7–12 MHz linear array transducer	1 cm distal to sciatic nerve bifurcation, mid-tibia and at the level of medial malleolus	No information	A single examiner with 10 years of experience in musculoskeletal ultrasonography
Kelle et al. [6]	Logiq S8; General Electric using transducers at frequencies between 3 and 15 MHz	Just below the division	No information	A radiologist experienced in musculoskeletal ultrasound
		of the sciatic nerve
Kerasnoudis et al. [7]	Aplio XG ultrasound system (Toshiba Medicals) with a 12-MHz linear array transducer	Popliteal fossa	No information	Three neurologists with at least 1 year of neuromuscular ultrasound experience with interrater reliability between the examiners
		and at the ankle
Lothet et al. [46]	A portable ultrasound device (BiosoundMyLab 25; Esaote Group) with an 18-MHz linear array transducer	At the ankle	No information.	No information
Niu et al. [47]	an 8- to 12-MHz linear-array transducer (LOGIQ e; GE Co.)	5 cm proximal to the ankle.	No information.	Two ultrasonographers with interrater reliability test
Noto et al. [48]	MyLab Alpha ultrasound machine (Esaote) with a 6–18 MHZ broadband linear array transducer	1 cm proximal to the distal tip of the medial malleolus and at the popliteal fossa	Unilaterally (right side)	A single examiner with 5 years experience in neuromuscular
				ultrasound
Pelosi et al. [49]	SonoSite Edge system (Fujifilm SonoSite Inc.) with a 6–15 MHz linear array transducer	Popliteal fossa	Unilaterally (right side)	A single operator
Pitarokoili et al. [50]	AplioXG ultrasound system (Toshiba Medical) with a 12-MHZ linear array transducer	Popliteal fossa and at the ankle	Unilaterally (right side)	Three experienced neuroßlogists
Qrimli et al. [17]	LOGIQ S7 Expert; General Electric) and a transducer with a frequency of 15 HZ (ML6-15)	At the ankle	Bilaterally (average number was taken)	Three physicians with previous training in neuromuscular ultrasound
Razali et al. [51]	Broad-band linear transducer with 12-MHz (E Logic Book, General Electric Healthcare)	At medial malleolus	No information	A single assessor (no inter-observer variability test)
Schubert et al. [52]	Linear transducer (14 MHz, linear array, Mindray TE7, Ultrasound	Popliteal fossa and the ankle (beneath the tibial vessels)	Unilaterally (right side)	Two authors with broad ultrasound expertise of more than 5000 examinations
	systems)
Seok et al. [15]	Philips HD15 system (Philips Ultrasound) with a 5–12-MHZ linear-array	Popliteal crease and 7 cm proximal to the	Unilaterally (right side)	An expert ultrasonographer with 3 years of experience
		medial malleolus
Sindhu et al. [53]	Philips Diagnostic scanner EPIQ 7 using 8‑15 MHz linear transducer or Esaote My lab gamma using 3‑13 MHz linear transducer	Popliteal fossa and posterior to the medial	Unilaterally (right side)	Two ultrasonographers
		malleolus
Singh et al. [9]	VOLUSON E8 EXPERT BT09 (GE) using a linear transducer (4–10 MHz), or with SP-10-16 D (GE) using a linear transducer (7–18 MHz), or Hitachi HIVISION using a linear transducer (7–18 MHz)	3 cm above the medial malleolus	No information	One radiologist
Singh et al. [10]	Philips Affinity 50 with a linear transducer having frequency of 5–18 Mhz	1 cm superior and posterior to the medial malleolus	Bilaterally	No information
Sreejith et al. [54]	A linear array transducer with a broadband frequency of 8–18 MHz and color Doppler	Behind the medial malleolus	No information	A physiatrist with 10 years of experience in musculoskeletal ultrasound
Tandon et al. [55]	GE Logic P6 Pro Colour Doppler (Wipro GE Ltd) or a Philips HD7XE (Philips, India Ltd) with high resolution linear transducers of frequency range 7–12MHz	Midpoint of medial malloulus	No information	Two radiologists with more than 10 years’ experience in
				musculoskeletal imaging
Tawfik et al. [56]	LOGIQ P5 ultrasound system and a 13 MHz linear array transducer	Proximal to and within the tarsal tunnel	Unilaterally (left side)	One of the authors with 2 years of experience in neuromuscular ultrasound
van Maurik et al. [57]	Philips iU22 with a 15-7–MHz transducer	3 cm proximal to the	Unilaterally (right side)	One single radiologist
		malleolar calcaneal line
Watanabe et al. [11]	6.0- to 14.0-MHz linear array probe (EUB-7500; Hitachi Corporation or ProSound Alpha 10; Aloka Co, Ltd)	Posterior medial malleolus	No information	One of 2 experienced sonographers with at least 10 years of experience
Yiu et al. [58]	General Electric (Fairfield, CT) BT12 LOGIQ-e imaging system with a high-frequency (7–13 MHz) broadband linear transducer	Ankle level	Bilaterally (one side reported)	A child neurologist and an experienced ultrasonographer

## Sheet: Raw data
Study	Year	Subjects	Mean	SD	Age	Weight	BMI	Location	Age_group	SE	Country
Bae et al. (2022)	2022	107	24.73	6.03		64.4	23.3	Popliteal fossa	Adults	0.582942	South Korea
Bae et al. (2022)	2022	107	12.97	3.71		64.4	23.3	Midcalf	Adults	0.358659	South Korea
Bae et al. (2022)	2022	107	15.55	3.8		64.4	23.3	Ankle	Adults	0.36736	South Korea
Bedewi et al. (2018)	2018	138	12.6616	4.45018	38.3333	77.1449	29.3132	Ankle	Adults	0.378824	Saudi Arabia
Bedewi et al. (2018)	2018	138	19.0775	6.88266	38.3333	77.1449	29.3132	Popliteal fossa	Adults	0.585891	Saudi Arabia
Bedewi et al. (2021)	2021	72	13.4	3.4	33.2	64.1	24.9	Popliteal fossa	Adults	0.400694	Saudi Arabia
Boehm et al. (2014)	2014	56	9.6	2.2			24.2	Ankle	Adults	0.293987	Hungary and Germany
Borire et al. (2018)	2018	30	12.8	0.5	60.8		30.2	Ankle	Adults	0.091287	Australia
Boyd and Dilley (2014)	2014	20	13.32	1.53	46.6	72.59	24.75	Ankle	Adults	0.342118	USA
Boyd and Dilley (2014)	2014	20	25.37	4.41	46.4	72.59	24.75	Popliteal fossa	Adults	0.986106	USA
Breiner et al. (2016)	2016	100	12.8	3.5	44.1		25.3	Ankle	Adults	0.35	Canada
Cartwright et al. (2008)	2008	60	25.3	7.3	45.9			Midcalf	Adults	0.942426	USA
Cartwright et al. (2008)	2008	60	35.5	10.3	45.9			Popliteal fossa	Adults	1.32972	USA
Cartwright et al. (2008)	2008	60	13.7	4.3	45.9			Ankle	Adults	0.555128	USA
Cartwright et al. (2013)	2013	60	11.2	3.3	42.4		26.2	Popliteal fossa	Adults	0.426028	USA
Cartwright et al. (2013)	2013	12	15.1	5.5	82.2		24.9	Popliteal fossa	Adults	1.58771	USA
Cartwright et al. (2013)	2013	5	12.6	2.1	13.8		22.8	Ankle	Children	0.939149	USA
Cartwright et al. (2013)	2013	60	13.7	4.3	42.4		26.2	Ankle	Adults	0.555128	USA
Cartwright et al. (2013)	2013	3	6.7	3.1	13.8		22.8	Popliteal fossa	Adults	1.78979	USA
Cartwright et al. (2013)	2013	4	10.2	2.9	8.8		16.9	Popliteal fossa	Children	1.45	USA
Cartwright et al. (2013)	2013	4	7.5	2.5	8.8		16.9	Ankle	Children	1.25	USA
Chen et al. (2020)	2020	33	8.31	2.32	51.51		23.28	Ankle	Adults	0.40386	China
Dikici et al. (2017)	2017	20	14.3	3.8	58			Ankle	Adults	0.849706	Turkey
Druzhinin et al. (2019)	2019	7	9.71	2.82	5.61	27.5		Popliteal fossa	Children	1.06586	Russia
Druzhinin et al. (2019)	2019	5	12.46	1.69	8.47	34.3		Popliteal fossa	Children	0.755791	Russia
Druzhinin et al. (2019)	2019	7	12.3	3.82	11.3	40.5		Popliteal fossa	Children	1.44382	Russia
Druzhinin et al. (2019)	2019	22	12.7	8.3	24.5	64.9		Popliteal fossa	Adults	1.76957	Russia
Druzhinin et al. (2019)	2019	4	13.4	6.27	14.8	48.4		Popliteal fossa	Children	3.135	Russia
Druzhinin et al. (2019)	2019	12	8.41	2.39	3.27	18.1		Popliteal fossa	Children	0.689934	Russia
Fantino et al. (2021)	2021	21	10.6	1.8	39	67		Midcalf	Adults	0.392792	France
Gadalla et al. (2022)	2022	20	13.2	3.1	40			Ankle	Adults	0.693181	Egypt
Garg et al. (2018)	2018	17	14.8	3.2				Ankle	Adults	0.776114	Australia
Goyal et al. (2021)	2021	70	5.7	1.3	44.2	66.9	24.95	Ankle	Adults	0.15538	India
Grimm et al. (2014)	2014	21	8.6	2.7	53.14	85.2		Ankle	Adults	0.589188	Germany
Grimm et al. (2014)	2014	21	21.5	4.4	53.14	85.2		Popliteal fossa	Adults	0.960159	Germany
Grimm et al. (2014)a	2014	8	10.3	2.5	49.71	76		Ankle	Adults	0.883883	Germany
Grimm et al. (2014)a	2014	8	27.5	7	49.71	76		Popliteal fossa	Adults	2.47487	Germany
Grimm et al. (2014)a	2014	21	8.6	2.7	53.14	64.29		Popliteal fossa	Adults	0.589188	Germany
Grimm et al. (2018)	2018	100	10.2	2				Ankle	Adults	0.2	Germany
He et al. (2019)	2019	40	11.55	1.59	55.2	55.83	22.38	Ankle	Adults	0.251401	China
Hobbelink et al. (2018)	2018	5	5.8	0.9	8.2			Ankle	Children	0.402492	Australia
Hooper et al. (2011)	2011	32	10.78	1.72	33.3	70.1	23.7	Ankle	Adults	0.304056	Canada
Ibrahim (2022)	2022	50	10.26	1.86	54.23		28.81	Ankle	Adults	0.263044	Egypt
Ishibashi et al. (2016)	2016	29	4.84	0.16	50.6		23	Ankle	Adults	0.029711	Japan
Issar et al. (2022)	2022	28	12.3	3.1	62		25	Ankle	Adults	0.585845	Australia
Ito et al. (2007)	2007	35	7.9	1.5				Ankle	Adults	0.253546	Japan
Jain et al. (2009)	2009	30	6.3	3.2	33			Ankle	Adults	0.584237	India
Jang et al. (2014)	2014	18	10	1.5	45.9	68.4	24.2	Ankle	Adults	0.353553	South Korea
Jang et al. (2014)	2014	18	18	4	45.9	68.4	24.2	Ankle	Adults	0.942809	South Korea
Jang et al. (2014)	2014	18	33.1	3.8	45.9	68.4	24.2	Popliteal fossa	Adults	0.895669	South Korea
Kang et al. (2016)	2016	20	12.36	2.85	65	60.25	22.86	Ankle	Adults	0.637279	South Korea
Kang et al. (2016)	2016	20	33.14	4.92	65	60.25	22.86	Popliteal fossa	Adults	1.10015	South Korea
Kang et al. (2016)	2016	20	16.39	2.95	65	60.25	22.86	Midcalf	Adults	0.65964	South Korea
Kelle et al. (2016)	2016	53	18.43	5.79	57.8		30.22	Sciatic bifurcation	Adults	0.795318	Turkey
Kerasnoudis and Tsivgoulis (2013)	2013	75	6.36	1.45				Ankle	Adults	0.167432	Germany
Lothet et al. (2019)	2019	140	13.7	4.3			25.8	Ankle	Adults	0.363416	USA
Niu et al. (2021)	2021	111	10.2	1.9	41.7	65.3	23.3	Ankle	Adults	0.18034	China
Noto et al. (2018)	2018	30	23.7	7.4	59.7	76.4		Popliteal fossa	Adults	1.35105	Australia
Noto et al. (2018)	2018	30	14.1	3.2	59.7	76.4		Ankle	Adults	0.584237	Australia
Pelosi et al. (2022)	2022	18	34.46	11	52.3		25.7	Popliteal fossa	Adults	2.59272	New Zealand
Pitarokoili et al. (2016)	2016	55	9.14	2.41	64.1		26.64	Ankle	Adults	0.324964	Germany
Qrimli et al. (2016)	2016	98	12.7	3.1				Ankle	Adults	0.313147	Canada
Razali et al. (2016)	2016	17	12.6	5.4	50.5	70.5	27.5	Ankle	Adults	1.30969	Malaysia
Schubert et al. (2020)	2020	57	5.07	1.51	6		15.2	Ankle	Children	0.200004	Germany
Schubert et al. (2020)	2020	57	4.31	1.38	3		15.9	Ankle	Children	0.182785	Germany
Seok et al. (2014)	2014	94	12.1	3.1	43.9	62.8	22.9	Ankle	Adults	0.319741	South Korea
Seok et al. (2014)	2014	94	24.4	4.4	43.9	62.8	22.9	Popliteal fossa	Adults	0.453825	South Korea
Sindhu et al. (2022)	2022	100	10.1	2.23	40.7	58.6	22.41	Ankle	Adults	0.223	India
Sindhu et al. (2022)	2022	100	20.7	4.41	40.7	58.6	22.41	Popliteal fossa	Adults	0.441	India
Singh et al. (2017)	2017	75	12.42	1.1	39.54	65.34		Ankle	Adults	0.127017	India
Singh et al. (2022)	2022	200	19.6	1.4				Midcalf	Adults	0.098995	India
Singh et al. (2022)	2022	200	11.1	1.1				Ankle	Adults	0.077782	India
Sreejith et al. (2021)	2021	30	8.9	2.319	44			Ankle	Adults	0.42339	India
Tandon et al. (2021)	2021	30	3.01	0.61	51.26	61.5	25.46	Ankle	Adults	0.11137	India
Tawfik et al. (2016)	2016	17	13.8	4.4				Ankle	Adults	1.06716	Egypt
Van Maurik et al. (2014)	2014	38	6.43	1.32	61.29	70.84	24.4	Ankle	Adults	0.214132	Netherlands
Watanabe et al. (2010)	2010	32	8.9	2.8	53.7	62.6		Ankle	Adults	0.494975	Japan
Yiu et al. (2015)	2015	29	6.3	1.9	11.3			Ankle	Children	0.352821	Australia

## Sheet: QUADAS
	Patient selection	Index test	Reference standard	Flow and timing
Bae et al. (2022)	Low	Low	Low	Low
Bedewi et al. (2018)	Low	Low	Low	Low
Bedewi et al. (2021)	Low	Low	Low	Low
Boehm et al. (2014)	Low	Low	Low	Low
Borire et al. (2018)	Low	Low	Low	Low
Boyd and Dilley (2014)	Low	High	Low	Low
Breiner et al. (2016)	Low	Low	Low	Low
Cartwright et al. (2008)	Low	Low	High	Low
Cartwright et al. (2013)	Low	Low	High	Low
Chen et al. (2020)	Low	Low	Low	Low
Dikici et al. (2017)	Low	Low	Low	Low
Druzhini et al. (2019)	Low	Low	Low	Low
Fantino et al. (2021)	Low	Low	Low	Low
Gadalla et al. (2022)	Low	High	Low	Low
Garg et al. (2018)	Low	High	Low	Low
Goyal et al. (2021)	Low	Low	Low	Low
Grimm et al. (2014)	Low	Low	Low	Low
Grimm et al. (2014)a	Low	Low	Low	Low
Grimm et al. (2018)	Low	Low	High	Low
He et al. (2019)	Low	High	Low	Low
Hobbelink et al. (2018)	Low	High	Low	Low
Hooper et al. (2011)	Low	Low	Low	Low
Ibrahim (2022)	Low	Low	Low	Low		PATIENT SELECTION	INDEX TEST	REFERENCE STANDARD	FLOW AND TIMING
Ishibashi et al. (2016)	Low	High	Low	Low	Low	48	38	41	8
Issar et al. (2022)	Low	Low	Low	Low	High	0	10	7	0
Ito et al. (2007)	Low	Low	Low	Low	Unclear	0	0	0	0
Jain et al. (2009)	Low	Low	Low	Low
Jang et al. (2014)	Low	High	Low	Low
Kang et al. (2016)	Low	Low	Low	Low
Kelle et al. (2016)	Low	Low	Low	Low
Kerasnoudis and Tsivgoulis (2013)	Low	Low	High	Low
Lothet et al. (2019)	Low	High	High	Low
Niu et al. (2021)	Low	Low	Low	Low
Noto et al. (2018)	Low	Low	Low	Low
Pelosi et al. (2022)	Low	Low	Low	Low
Pitarokoili et al. (2016)	Low	Low	Low	Low
Qrimli et al. (2016)	Low	Low	High	Low
Razali et al. (2016)	Low	Low	Low	Low
Schubert et al. (2020)	Low	Low	Low	Low
Seok et al. (2014)	Low	Low	Low	Low
Sindhu et al. (2022)	Low	High	Low	Low
Singh et al. (2017)	Low	Low	Low	Low
Sreejith et al. (2021)	Low	Low	Low	Low
Tandon et al. (2021)	Low	Low	Low	Low
Tawfik et al. (2016)	Low	Low	Low	Low
Van Maurik et al. (2014)	Low	High	Low	Low
Watanabe et al. (2010)	Low	Low	Low	Low
Yiu et al. (2015)	Low	Low	High	Low
